# Supplementary material for: In Vitro Regeneration of Southern Italian Grapevine Cultivars from Embryogenic Calluses and Protoplasts
Source: Plants (Basel). 2025 Oct 25;14(21):3262. doi: 10.3390/plants14213262 (PMC12608478; doi:10.3390/plants14213262)
Supplement: Supplementary file 1 [file plants-14-03262-s001.zip]

Archive with 1 entries (1 files):
- plants-3903995-supplementary.pdf
